# Supplementary material for: Naturally Equipped Urinary Exosomes Coated Poly (2−ethyl−2−oxazoline)−Poly (D, L−lactide) Nanocarriers for the Pre−Clinical Translation of Breast Cancer
Source: Bioengineering (Basel). 2022 Aug 3;9(8):363. doi: 10.3390/bioengineering9080363 (PMC9404723; doi:10.3390/bioengineering9080363)
Supplement: Supplementary file 1 [file bioengineering-09-00363-s001.zip]

Archive with 1 entries (1 files):
- bioengineering-1783248-supplementary.pdf
